# Supplementary material for: Identification of a Promising Novel Genetic Source for Rice Root-Knot Nematode Resistance through Markers Associated with Trait-Specific Quantitative Trait Loci
Source: Plants (Basel). 2024 Aug 15;13(16):2271. doi: 10.3390/plants13162271 (PMC11360576; doi:10.3390/plants13162271)
Supplement: Supplementary file 1 [file plants-13-02271-s001.zip]

Archive with 1 entries (1 files):
- plants-3050246-supplementary.pdf
